# Supplementary material for: Mortality from diseases of the circulatory system in Brazil and its relationship with social determinants focusing on vulnerability: an ecological study
Source: BMC Public Health. 2022 Oct 20;22:1947. doi: 10.1186/s12889-022-14294-3 (PMC9583513; doi:10.1186/s12889-022-14294-3)
Supplement: Supplementary file 1 — Additional file 1. [file 12889_2022_14294_MOESM1_ESM.xlsx]

## Sheet: MHDI_1970-2010
Table 1.1 - HDI by Federative Unit (FdUn)
Code	Federative Unit	1970	1980	1991	2000	2010
12	Acre	0.347	0.506	0.402	0.517	0.663
27	Alagoas	0.286	0.41	0.37	0.471	0.631
16	Amapá	0.42	0.582	0.472	0.577	0.708
13	Amazonas	0.401	0.608	0.43	0.515	0.674
29	Bahia	0.332	0.515	0.386	0.512	0.66
23	Ceará	0.293	0.44	0.405	0.541	0.682
53	Distrito Federal	0.652	0.751	0.616	0.725	0.824
32	Espírito Santo	0.415	0.673	0.505	0.64	0.74
52	Goiás	0.404	0.66	0.487	0.615	0.735
21	Maranhão	0.285	0.405	0.357	0.476	0.639
51	Mato Grosso	0.396	0.618	0.449	0.601	0.725
50	Mato Grosso do Sul	0.437	0.69	0.488	0.613	0.729
31	Minas Gerais	0.412	0.675	0.478	0.624	0.731
15	Pará	0.404	0.579	0.413	0.518	0.646
25	Paraíba	0.277	0.402	0.382	0.506	0.658
41	Paraná	0.44	0.7	0.507	0.65	0.749
26	Pernambuco	0.332	0.502	0.44	0.544	0.673
22	Piauí	0.267	0.385	0.362	0.484	0.646
33	Rio de Janeiro	0.657	0.733	0.573	0.664	0.761
24	Rio Grande do Norte	0.273	0.444	0.428	0.552	0.684
43	Rio Grande do Sul	0.541	0.744	0.542	0.664	0.746
11	Rondônia	0.441	0.595	0.407	0.537	0.69
14	Roraima	0.435	0.679	0.459	0.598	0.707
42	Santa Catarina	0.477	0.734	0.543	0.674	0.774
35	São Paulo	0.643	0.728	0.578	0.702	0.783
28	Sergipe	0.303	0.477	0.408	0.518	0.665
17	Tocantins	0.316	0.465	0.369	0.525	0.699
76	Brazil	0.462	0.685	0.493	0.612	0.727
Table 1.1: HDI of the years 1970, 1980, 1991, 2000 and 2010 of each federative unit and Brazil with a whole.

## Sheet: MHDI_1991
Table 1.2 - HDI of federative units by general value, income, education and longevity in 1991
Territoriality	MHDI Position	MHDI	MHDI Income Position	MHDI Income	MHDI Education Position	MHDI Education	MHDI Longevity Position	MHDI Longevity
Distrito Federal	1	0.616	2	0.731	1	0.419	1	0.762
São Paulo	2	0.578	3	0.73	3	0.363	2	0.729
Rio de Janeiro	3	0.573	6	0.69	2	0.392	3	0.696
Santa Catarina	4	0.543	1	0.753	4	0.329	5	0.648
Rio Grande do Sul	5	0.542	4	0.729	5	0.328	4	0.667
Paraná	6	0.507	9	0.679	7	0.298	6	0.644
Espírito Santo	7	0.505	8	0.686	6	0.304	12	0.619
Mato Grosso do Sul	8	0.488	5	0.699	9	0.259	8	0.641
Goiás	9	0.487	10	0.668	8	0.273	9	0.633
Minas Gerais	10	0.478	7	0.689	10	0.257	13	0.618
Amapá	11	0.472	10	0.668	11	0.254	11	0.62
Roraima	12	0.459	15	0.628	13	0.24	7	0.643
Mato Grosso	13	0.449	11	0.654	14	0.221	10	0.627
Pernambuco	14	0.44	16	0.617	12	0.242	17	0.569
Amazonas	15	0.43	12	0.645	16	0.204	14	0.605
Rio Grande do Norte	16	0.428	19	0.591	12	0.242	21	0.547
Pará	17	0.413	13	0.64	17	0.194	18	0.567
Sergipe	18	0.408	22	0.581	15	0.211	19	0.552
Rondônia	19	0.407	14	0.635	20	0.181	15	0.585
Ceará	20	0.405	17	0.613	16	0.204	23	0.532
Acre	21	0.402	12	0.645	21	0.176	16	0.574
Bahia	22	0.386	21	0.582	19	0.182	22	0.543
Paraíba	23	0.382	23	0.565	18	0.191	25	0.515
Alagoas	24	0.37	24	0.552	22	0.174	24	0.527
Tocantins	25	0.369	20	0.589	25	0.155	20	0.549
Piauí	26	0.362	18	0.595	24	0.164	26	0.488
Maranhão	27	0.357	25	0.551	23	0.173	27	0.478
Table 1.2 - HDI of federative units ordered by general value; income, education and longevity in 1991

## Sheet: MHDI_2000
Table 1.3 - HDI of federative units by general value, income, education and longevity in 2000
Territoriality	MHDI Position	MHDI	MHDI Income Position	MHDI Income	MHDI Education Position	MHDI Education	MHDI Longevity Position	MHDI Longevity
Distrito Federal	1	0.725	1	0.814	1	0.582	1	0.805
São Paulo	2	0.702	4	0.786	2	0.581	2	0.756
Santa Catarina	3	0.674	2	0.812	4	0.526	5	0.717
Rio de Janeiro	4	0.664	10	0.74	3	0.53	3	0.745
Rio Grande do Sul	4	0.664	3	0.804	6	0.505	4	0.72
Paraná	5	0.65	9	0.747	5	0.522	6	0.704
Espírito Santo	6	0.64	5	0.777	7	0.491	8	0.687
Minas Gerais	7	0.624	7	0.759	8	0.47	10	0.68
Goiás	8	0.615	6	0.773	11	0.439	9	0.686
Mato Grosso do Sul	9	0.613	8	0.752	10	0.445	8	0.687
Mato Grosso	10	0.601	10	0.74	12	0.426	7	0.689
Roraima	11	0.598	12	0.717	9	0.457	12	0.652
Amapá	12	0.577	14	0.711	13	0.424	13	0.638
Rio Grande do Norte	13	0.552	16	0.7	14	0.396	16	0.608
Pernambuco	14	0.544	15	0.705	16	0.372	14	0.615
Ceará	15	0.541	13	0.713	15	0.377	21	0.588
Rondônia	16	0.537	19	0.688	18	0.345	11	0.654
Tocantins	17	0.525	19	0.688	17	0.348	17	0.605
Pará	18	0.518	11	0.725	24	0.319	18	0.601
Sergipe	18	0.518	21	0.678	19	0.343	19	0.596
Acre	19	0.517	17	0.694	22	0.325	15	0.612
Amazonas	20	0.515	18	0.692	23	0.324	16	0.608
Bahia	21	0.512	20	0.68	20	0.332	20	0.594
Paraíba	22	0.506	23	0.672	21	0.331	22	0.582
Piauí	23	0.484	22	0.676	26	0.301	24	0.556
Maranhão	24	0.476	24	0.649	25	0.312	25	0.531
Alagoas	25	0.471	25	0.647	27	0.282	23	0.574
Table 1.3 - HDI of federative units ordered by general value; income, education and longevity in 2000

## Sheet: MHDI_2010
Table 1.4 - HDI of federative units by general value, income, education and longevity in 2010
Territoriality	MHDI Position	MHDI	MHDI Income Position	MHDI Income	MHDI Education Position	MHDI Education	MHDI Longevity Position	MHDI Longevity
Distrito Federal	1	0.824	1	0.873	1	0.742	1	0.863
São Paulo	2	0.783	3	0.845	2	0.719	2	0.789
Santa Catarina	3	0.774	2	0.86	3	0.697	4	0.773
Rio de Janeiro	4	0.761	6	0.835	4	0.675	3	0.782
Paraná	5	0.749	8	0.83	5	0.668	6	0.757
Rio Grande do Sul	6	0.746	4	0.84	8	0.642	5	0.769
Espírito Santo	7	0.74	6	0.835	6	0.653	7	0.743
Goiás	8	0.735	9	0.827	7	0.646	8	0.742
Minas Gerais	9	0.731	5	0.838	9	0.638	11	0.73
Mato Grosso do Sul	10	0.729	7	0.833	11	0.629	9	0.74
Mato Grosso	11	0.725	10	0.821	10	0.635	10	0.732
Amapá	12	0.708	11	0.813	11	0.629	14	0.694
Roraima	13	0.707	12	0.809	12	0.628	13	0.695
Tocantins	14	0.699	15	0.793	13	0.624	15	0.69
Rondônia	15	0.69	14	0.8	16	0.577	12	0.712
Rio Grande do Norte	16	0.684	16	0.792	15	0.597	16	0.678
Ceará	17	0.682	15	0.793	14	0.615	23	0.651
Amazonas	18	0.674	13	0.805	19	0.561	17	0.677
Pernambuco	19	0.673	17	0.789	17	0.574	18	0.673
Sergipe	20	0.665	19	0.781	20	0.56	19	0.672
Acre	21	0.663	20	0.777	21	0.559	20	0.671
Bahia	22	0.66	18	0.783	22	0.555	21	0.663
Paraíba	23	0.658	18	0.783	22	0.555	22	0.656
Piauí	24	0.646	20	0.777	23	0.547	26	0.635
Pará	24	0.646	17	0.789	24	0.528	24	0.646
Maranhão	25	0.639	21	0.757	18	0.562	27	0.612
Alagoas	26	0.631	22	0.755	25	0.52	25	0.641
Table 1.4 - HDI of federative units ordered by general value; income, education and longevity in 2010

## Sheet: MHDI_2016
Table 1.5 - HDI of federative units by general value, income, education and longevity in 2016
Territoriality	MHDI Position	MHDI	MHDI Income Position	MHDI Income	MHDI Education Position	MHDI Education	MHDI Longevity Position	MHDI Longevity
Distrito Federal	1	0.854	1	0.885	2	0.824	1	0.853
São Paulo	2	0.831	5	0.851	1	0.837	2	0.807
Santa Catarina	3	0.805	3	0.862	3	0.784	4	0.773
Rio de Janeiro	4	0.794	4	0.853	7	0.759	4	0.773
Paraná	5	0.792	9	0.839	5	0.772	5	0.768
Rio Grande do Sul	6	0.783	6	0.846	11	0.723	3	0.785
Minas Gerais	7	0.781	2	0.871	9	0.739	7	0.739
Mato Grosso	8	0.772	10	0.82	6	0.765	10	0.733
Espírito Santo	9	0.77	6	0.846	10	0.731	8	0.738
Goiás	10	0.768	10	0.82	8	0.751	9	0.735
Mato Grosso do Sul	11	0.763	8	0.842	17	0.702	6	0.752
Roraima	12	0.758	21	0.776	4	0.778	11	0.722
Amapá	13	0.738	11	0.816	13	0.713	14	0.691
Tocantins	14	0.737	15	0.807	12	0.72	15	0.688
Rio Grande do Norte	15	0.736	7	0.845	19	0.676	12	0.698
Pernambuco	16	0.73	12	0.815	18	0.691	14	0.691
Acre	17	0.729	11	0.816	14	0.711	18	0.667
Ceará	18	0.726	13	0.814	15	0.706	18	0.667
Rondônia	19	0.718	22	0.772	18	0.691	13	0.694
Amazonas	20	0.716	19	0.782	16	0.705	19	0.665
Bahia	21	0.709	14	0.808	22	0.655	17	0.672
Paraíba	21	0.709	16	0.804	21	0.657	16	0.674
Sergipe	22	0.7	17	0.795	26	0.625	14	0.691
Pará	23	0.693	18	0.785	23	0.643	20	0.658
Piauí	24	0.69	23	0.768	24	0.642	19	0.665
Alagoas	25	0.683	20	0.777	25	0.636	21	0.645
Maranhão	26	0.682	24	0.76	20	0.671	22	0.622
Table 1.5 - HDI of federative units ordered by general value; income, education and longevity in 2016

## Sheet: MHDI_2017
Table 1.6 - HDI of federative units by general value, income, education and longevity in 2017
Territoriality	MHDI Position	MHDI	MHDI Income Position	MHDI Income	MHDI Education Position	MHDI Education	MHDI Longevity Position	MHDI Longevity
Distrito Federal	1	0.85	1	0.89	2	0.804	1	0.859
São Paulo	2	0.826	5	0.854	1	0.828	2	0.796
Santa Catarina	3	0.808	3	0.866	3	0.779	4	0.783
Rio de Janeiro	4	0.796	4	0.858	6	0.763	6	0.769
Paraná	5	0.792	9	0.843	5	0.764	5	0.771
Minas Gerais	6	0.787	2	0.875	8	0.753	10	0.741
Rio Grande do Sul	6	0.787	7	0.849	12	0.729	3	0.787
Mato Grosso	7	0.774	10	0.825	7	0.758	9	0.742
Espírito Santo	8	0.772	6	0.85	11	0.732	11	0.74
Goiás	9	0.769	11	0.822	9	0.74	8	0.747
Mato Grosso do Sul	10	0.766	8	0.847	15	0.71	7	0.748
Roraima	11	0.752	22	0.781	4	0.771	12	0.706
Tocantins	12	0.743	16	0.811	13	0.727	14	0.696
Amapá	13	0.74	13	0.82	15	0.71	15	0.695
Ceará	14	0.735	14	0.818	14	0.717	21	0.676
Amazonas	15	0.733	20	0.786	10	0.735	18	0.682
Rio Grande do Norte	16	0.731	7	0.849	19	0.677	19	0.68
Pernambuco	17	0.727	12	0.821	17	0.685	18	0.682
Rondônia	18	0.725	23	0.776	16	0.703	13	0.699
Paraíba	19	0.722	17	0.809	20	0.671	16	0.694
Acre	20	0.719	12	0.821	18	0.682	22	0.664
Bahia	21	0.714	15	0.812	23	0.654	17	0.685
Sergipe	22	0.702	18	0.799	24	0.64	20	0.677
Pará	23	0.698	19	0.788	22	0.661	24	0.654
Piauí	24	0.697	24	0.771	21	0.666	23	0.66
Maranhão	25	0.687	25	0.764	18	0.682	26	0.623
Alagoas	26	0.683	21	0.783	25	0.636	25	0.639
Table 1.6 - HDI of federative units ordered by general value; income, education and longevity in 2017

## Sheet: MHDI_1991-2017
Table 1.7 - HDI of federative units by general value in 1991, 2000, 2010, 2016 and 2017
Territorialiaty	MHDI Position	MHDI 1991	Territorialiaty	MHDI Position	MHDI 2000	Territorialiaty	MHDI Position	MHDI 2010	Territorialiaty	MHDI Position	MHDI 2016	Territoriality	MHDI Position	MHDI 2017
Distrito Federal	1	0.616	Distrito Federal	1	0.725	Distrito Federal	1	0.824	Distrito Federal	1	0.854	Distrito Federal	1	0.85
São Paulo	2	0.578	São Paulo	2	0.702	São Paulo	2	0.783	São Paulo	2	0.831	São Paulo	2	0.826
Santa Catarina	4	0.543	Santa Catarina	3	0.674	Santa Catarina	3	0.774	Santa Catarina	3	0.805	Santa Catarina	3	0.808
Rio de Janeiro	3	0.573	Rio de Janeiro	4	0.664	Rio de Janeiro	4	0.761	Rio de Janeiro	4	0.794	Rio de Janeiro	4	0.796
Paraná	6	0.507	Paraná	5	0.65	Paraná	5	0.749	Paraná	5	0.792	Paraná	5	0.792
Rio Grande do Sul	5	0.542	Rio Grande do Sul	4	0.664	Rio Grande do Sul	6	0.746	Rio Grande do Sul	6	0.783	Rio Grande do Sul	6	0.787
Minas Gerais	10	0.478	Minas Gerais	7	0.624	Minas Gerais	9	0.731	Minas Gerais	7	0.781	Minas Gerais	6	0.787
Mato Grosso	13	0.449	Mato Grosso	10	0.601	Mato Grosso	11	0.725	Mato Grosso	8	0.772	Mato Grosso	7	0.774
Espírito Santo	7	0.505	Espírito Santo	6	0.64	Espírito Santo	7	0.74	Espírito Santo	9	0.77	Espírito Santo	8	0.772
Goiás	9	0.487	Goiás	8	0.615	Goiás	8	0.735	Goiás	10	0.768	Goiás	9	0.769
Mato Grosso do Sul	8	0.488	Mato Grosso do Sul	9	0.613	Mato Grosso do Sul	10	0.729	Mato Grosso do Sul	11	0.763	Mato Grosso do Sul	10	0.766
Roraima	12	0.459	Roraima	11	0.598	Roraima	13	0.707	Roraima	12	0.758	Roraima	11	0.752
Tocantins	25	0.369	Tocantins	17	0.525	Tocantins	14	0.699	Tocantins	14	0.737	Tocantins	12	0.743
Amapá	11	0.472	Amapá	12	0.577	Amapá	12	0.708	Amapá	13	0.738	Amapá	13	0.74
Ceará	20	0.405	Ceará	15	0.541	Ceará	17	0.682	Ceará	18	0.726	Ceará	14	0.735
Amazonas	15	0.43	Amazonas	20	0.515	Amazonas	18	0.674	Amazonas	20	0.716	Amazonas	15	0.733
Rio Grande do Norte	16	0.428	Rio Grande do Norte	13	0.552	Rio Grande do Norte	16	0.684	Rio Grande do Norte	15	0.736	Rio Grande do Norte	16	0.731
Pernambuco	14	0.44	Pernambuco	14	0.544	Pernambuco	19	0.673	Pernambuco	16	0.73	Pernambuco	17	0.727
Rondônia	19	0.407	Rondônia	16	0.537	Rondônia	15	0.69	Rondônia	19	0.718	Rondônia	18	0.725
Paraíba	23	0.382	Paraíba	22	0.506	Paraíba	23	0.658	Paraíba	21	0.709	Paraíba	19	0.722
Acre	21	0.402	Acre	19	0.517	Acre	21	0.663	Acre	17	0.729	Acre	20	0.719
Bahia	22	0.386	Bahia	21	0.512	Bahia	22	0.66	Bahia	21	0.709	Bahia	21	0.714
Sergipe	18	0.408	Sergipe	18	0.518	Sergipe	20	0.665	Sergipe	22	0.7	Sergipe	22	0.702
Pará	17	0.413	Pará	18	0.518	Pará	24	0.646	Pará	23	0.693	Pará	23	0.698
Piauí	26	0.362	Piauí	23	0.484	Piauí	24	0.646	Piauí	24	0.69	Piauí	24	0.697
Maranhão	27	0.357	Maranhão	24	0.476	Maranhão	25	0.639	Maranhão	26	0.682	Maranhão	25	0.687
Alagoas	24	0.37	Alagoas	25	0.471	Alagoas	26	0.631	Alagoas	25	0.683	Alagoas	26	0.683
Table 1.7 - HDI of federative units ordered by general value in 1990, 2000, 2010, 2016 and 2017

## Sheet: SVI_2000_2010-2017
Table 2 - SVI by federative unit in 2000, 2010, 2011, 2012, 2013, 2014, 2015, 2016 and 2017
FdUn/Year	2000	2010	2011	2012	2013	2014	2015	2016	2017
TOTAL	0.446	0.326	0.266	0.249	0.245	0.243	0.248	0.238	0.243
11 Rondônia	0.493	0.319	0.238	0.218	0.23	0.176	0.206	0.195	0.191
12 Acre	0.606	0.443	0.354	0.356	0.292	0.361	0.354	0.342	0.374
13 Amazonas	0.658	0.488	0.369	0.36	0.377	0.307	0.347	0.331	0.327
14 Roraima	0.461	0.366	0.266	0.212	0.26	0.306	0.258	0.217	0.232
15 Pará	0.618	0.469	0.375	0.335	0.339	0.321	0.297	0.285	0.278
16 Amapá	0.54	0.404	0.325	0.288	0.258	0.221	0.25	0.224	0.253
17 Tocantins	0.551	0.366	0.272	0.227	0.254	0.236	0.25	0.242	0.24
21 Maranhão	0.684	0.521	0.435	0.378	0.356	0.361	0.353	0.345	0.349
22 Piauí	0.551	0.403	0.316	0.305	0.287	0.287	0.285	0.284	0.279
23 Ceará	0.53	0.378	0.304	0.283	0.285	0.291	0.286	0.273	0.272
24 Rio Grande do Norte	0.509	0.349	0.295	0.269	0.283	0.314	0.303	0.276	0.283
25 Paraíba	0.526	0.385	0.298	0.283	0.283	0.303	0.31	0.299	0.292
26 Pernambuco	0.564	0.414	0.324	0.309	0.318	0.303	0.339	0.318	0.336
27 Alagoas	0.608	0.461	0.387	0.41	0.369	0.363	0.351	0.315	0.338
28 Sergipe	0.531	0.393	0.318	0.319	0.28	0.285	0.301	0.282	0.298
29 Bahia	0.552	0.403	0.341	0.313	0.309	0.293	0.293	0.289	0.298
31 Minas Gerais	0.403	0.282	0.238	0.211	0.197	0.204	0.211	0.209	0.207
32 Espírito Santo	0.395	0.274	0.242	0.224	0.191	0.22	0.229	0.227	0.227
33 Rio de Janeiro	0.133	0.323	0.282	0.277	0.273	0.273	0.282	0.275	0.284
35 São Paulo	0.244	0.297	0.24	0.251	0.237	0.249	0.238	0.23	0.241
41 Paraná	0.365	0.252	0.196	0.202	0.203	0.17	0.19	0.183	0.186
42 Santa Catarina	0.114	0.192	0.17	0.146	0.134	0.112	0.128	0.133	0.134
43 Rio Grande do Sul	0.327	0.234	0.205	0.191	0.182	0.201	0.221	0.208	0.209
50 Mato Grosso do Sul	0.42	0.289	0.237	0.213	0.233	0.223	0.206	0.19	0.194
51 Mato Grosso	0.427	0.277	0.229	0.218	0.268	0.252	0.226	0.237	0.227
52 Goiás	0.457	0.331	0.271	0.273	0.244	0.252	0.247	0.245	0.247
53 Distrito Federal	0.173	0.294	0.262	0.25	0.236	0.251	0.253	0.25	0.258
Table 2 - SVI organized by federative unit in the years 2000, 2010, 2011, 2012, 2013, 2014, 2015, 2016 and 2017

## Sheet: Pop_FdUn
Table 3.1 - Brazilian population by federative unit from 1980 to 2019
FdUn	1980	1981	1982	1983	1984	1985	1986	1987	1988	1989	1990	1991	1992	1993	1994	1995	1996	1997	1998	1999	2000	2001	2002	2003	2004	2005	2006	2007	2008	2009	2010	2011	2012	2013	2014	2015	2016	2017	2018	2019
11 Rondônia	490405	540684	601105	661736	722207	782482	842192	901050	958688	1014838	1069626	1132692	1150512	1241706	1291201	1339506	1225601	1251720	1272269	1292850	1379787	1407878	1431776	1455914	1479940	1534584	1562406	1590027	1493566	1503911	1562409	1576455	1590011	1728214	1748531	1768204	1787279	1805788	1823741	1841142
12 Acre	300813	310305	321268	332269	343240	354176	365010	375689	386147	396335	406275	417718	429683	437499	446473	455253	482219	498787	512611	526448	557526	574366	586945	600607	614205	669737	686650	703447	680073	691169	733559	746386	758786	776463	790101	803513	816687	829619	842290	854691
13 Amazonas	1428536	1482142	1545533	1609143	1672586	1735823	1798467	1860217	1920688	1979597	2037078	2103243	2155090	2217585	2269569	2320229	2372927	2443776	2503454	2563197	2812557	2900218	2961804	3031079	3100136	3232319	3311046	3389081	3341096	3393357	3483985	3538387	3590985	3807921	3873743	3938336	4001667	4063614	4124033	4182899
14 Roraima	79056	89863	102898	115979	129025	142029	154910	167608	180043	192157	203977	217583	222939	241092	251792	262194	245394	252712	258874	265046	324397	337253	346866	357296	367701	391318	403340	415281	412783	421497	450479	460165	469524	488072	496936	505665	514229	522636	530879	538963
15 Pará	3399574	3522990	3668640	3814793	3960563	4105858	4249793	4391673	4530614	4665966	4798037	4950060	5051708	4717563	4825547	4930917	5488014	5627168	5744307	5861729	6192307	6341711	6453699	6574990	6695940	6970591	7110462	7249184	7321493	7431041	7581051	7688593	7822205	7969654	8073924	8175113	8272724	8366628	8457229	8544639
16 Amapá	175187	184083	194832	205617	216375	227097	237719	248190	258443	268432	278178	289397	305722	308792	317594	326186	377894	400250	419108	437972	477032	498735	516514	534821	553100	594577	615724	636652	613164	626607	669526	684309	698602	734996	750912	766679	782295	797722	812961	828028
17 Tocantins										886621	902074	919863	943205	970206	990753	1006991	1047059	1079126	1106142	1133185	1157098	1184855	1207008	1230188	1253256	1305708	1332443	1358889	1280509	1292063	1383445	1400892	1417694	1478164	1496880	1515126	1532902	1550194	1567016	1583391
21 Maranhão	3991595	4068616	4156556	4244801	4332814	4420540	4507445	4593109	4677000	4758722	4838464	4930253	4983237	5088909	5160987	5231256	5197493	5270433	5331511	5392688	5651475	5730432	5803283	5873646	5943807	6103338	6184543	6265102	6305539	6367111	6574789	6645761	6714314	6794301	6850884	6904241	6954036	7000229	7043339	7083578
22 Piauí	2137390	2173286	2215014	2256887	2298649	2340276	2381513	2422161	2461967	2500745	2538583	2582137	2598639	2657442	2691614	2724982	2668382	2691217	2710164	2729367	2843278	2872983	2898191	2923695	2949133	3006886	3036271	3065488	3119697	3145164	3118360	3140328	3160748	3183404	3193956	3203262	3211411	3218485	3224536	3229651
23 Ceará	5283123	5371642	5473194	5575098	5676734	5778039	5878395	5977319	6074194	6168566	6260651	6366647	6446971	6549838	6633257	6714296	6791080	6901814	6994628	7087614	7430661	7547684	7654540	7758437	7862067	8097290	8217140	8335849	8450527	8547750	8452381	8530155	8606005	8779338	8843553	8905225	8964432	9021232	9075744	9128090
24 Rio Grande do Norte	1896872	1938181	1986904	2035795	2084558	2133163	2181312	2228774	2275253	2320531	2364712	2415567	2441504	2503421	2543505	2582305	2552123	2587684	2617762	2647689	2776782	2815203	2852800	2888087	2923287	3003040	3043740	3084106	3106430	3137646	3168027	3198657	3228198	3373959	3408510	3442175	3474998	3507003	3538218	3568644
25 Paraíba	2766680	2803499	2844081	2884802	2925417	2965900	3006003	3045534	3084247	3121959	3158757	3201114	3220056	3274408	3307528	3339959	3299228	3325290	3347113	3369056	3443825	3468534	3494965	3518607	3542167	3595849	3623198	3650180	3742606	3769954	3766528	3791315	3815171	3914421	3943885	3972202	3999415	4025558	4050662	4074755
26 Pernambuco	6137758	6219407	6312125	6405164	6497958	6590451	6682077	6772395	6860843	6947006	7031080	7127855	7177026	7295110	7371163	7445215	7374243	7441760	7498540	7555392	7918344	8008255	8084722	8161828	8238849	8413601	8502602	8590868	8734194	8810318	8796448	8864906	8931028	9208550	9278152	9345603	9410772	9473707	9534634	9593588
27 Alagoas	1980299	2023691	2073743	2123968	2174062	2223992	2273455	2322212	2369959	2416472	2461858	2514100	2535713	2604393	2645421	2685400	2625264	2654979	2679966	2704954	2822621	2856563	2887526	2917678	2947717	3015901	3050649	3085053	3127557	3156101	3120494	3143384	3165472	3300935	3321305	3340502	3358527	3375382	3391142	3405893
28 Sergipe	1138999	1167321	1200446	1233685	1266837	1299881	1332616	1364883	1396483	1427265	1457302	1491876	1515856	1551598	1578785	1605253	1618388	1651423	1679086	1706825	1784475	1817318	1846042	1874597	1903065	1967818	2000768	2033430	1999374	2019755	2068017	2089819	2110867	2195662	2219574	2242937	2265779	2288116	2309961	2331323
29 Bahia	9440698	9640986	9868279	10096357	10323837	10550577	10775194	10996603	11213428	11424650	11630752	11867991	11990115	12278010	12464546	12645885	12508000	12675542	12816674	12958000	13070250	13214146	13323150	13440544	13552649	13815260	13950125	14083771	14502575	14637500	14016906	14097534	14175341	15044137	15126371	15203934	15276566	15344447	15408073	15467527
31 Minas Gerais	13370836	13561400	13784075	14007518	14230376	14452508	14672561	14889471	15101890	15308819	15510734	15743152	15911713	16144803	16327334	16505371	16645734	16877709	17072771	17268278	17891494	18127024	18343518	18553335	18762405	19237434	19479262	19719285	19850072	20034068	19597330	19728701	19855332	20593356	20734097	20869101	20997560	21119536	21235870	21346492
32 Espírito Santo	2021360	2067979	2122341	2176892	2231299	2285529	2339251	2392206	2444064	2494583	2543877	2600618	2637248	2698670	2743241	2786656	2800275	2850653	2893030	2935504	3097232	3155048	3201712	3250205	3298541	3408360	3464280	3519712	3453648	3487094	3514952	3547055	3578067	3839366	3885049	3929911	3973697	4016356	4058079	4098852
33 Rio de Janeiro	11276933	11408762	11551541	11694814	11837711	11980142	12121241	12260324	12396527	12529211	12658679	12807706	12916221	13065268	13182302	13296442	13362400	13511248	13636604	13762121	14391282	14558561	14724479	14879144	15033317	15383422	15561720	15738536	15872362	16010386	15989929	16112678	16231365	16369179	16461173	16550024	16635996	16718956	16798421	16874306
35 São Paulo	25025680	25547066	26163713	26782488	27399638	28014784	28624170	29224852	29813099	30386139	30945297	31588925	32047865	32701245	33207158	33699405	34019366	34650594	35180936	35712140	37032403	37630105	38177734	38709339	39239362	40442820	41055761	41663568	41011635	41384089	41262199	41587182	41901219	43663669	44035304	44396484	44749699	45094866	45429330	45752757
41 Paraná	7624132	7692748	7769903	7847325	7924544	8001512	8077759	8152917	8226519	8298219	8368181	8448713	8549328	8587850	8651101	8712805	8992261	9130460	9246886	9363597	9563458	9694769	9797965	9906812	10015425	10261840	10387408	10511933	10590169	10686228	10444526	10512349	10577755	10997465	11081692	11163018	11242720	11320892	11396262	11468818
42 Santa Catarina	3625071	3698615	3784692	3871066	3957214	4043082	4128146	4211994	4294107	4374098	4452150	4541994	4602398	4697194	4767955	4836588	4867657	4950589	5020437	5090495	5356360	5448702	5527718	5607160	5686503	5866590	5958295	6049251	6052587	6118727	6248436	6317054	6383286	6634254	6727148	6819190	6910553	7001161	7090682	7179056
43 Rio Grande do Sul	7768137	7879376	8007902	8136872	8265504	8393718	8520731	8645930	8768537	8887976	9004520	9138670	9229120	9370552	9475775	9578691	9618765	9745978	9850773	9955239	10187798	10310021	10408428	10511009	10613256	10845002	10963216	11080317	10855214	10914042	10693929	10733030	10770603	11164043	11207274	11247972	11286500	11322895	11356804	11388156
50 Mato Grosso do Sul	1368601	1401333	1440019	1478838	1517556	1556147	1594377	1632061	1668965	1704916	1739995	1780373	1807102	1850145	1881840	1912841	1922994	1959634	1990545	2021508	2078001	2111030	2140620	2169704	2198640	2264489	2297994	2331243	2336058	2360550	2449024	2477542	2505088	2587269	2619657	2651235	2682386	2713147	2743142	2772343
51 Mato Grosso	1136965	1207399	1291073	1375036	1458779	1542249	1624937	1706445	1786265	1864023	1939896	2027231	2065042	2163293	2246789	2313648	2228678	2280526	2324170	2367958	2504353	2560537	2604723	2651313	2697717	2803272	2857024	2910255	2957732	3001725	3035122	3075936	3115336	3182113	3224357	3265486	3305531	3344544	3382487	3419350
52 Goiás	3856828	3190172	3274754	3359628	3444280	3528656	3612242	3694635	3775322	3853923	3930620	4018903	4108982	4171509	4240736	4308541	4507903	4632463	4736749	4841133	5003228	5116395	5210366	5306424	5402335	5619919	5730762	5840650	5844996	5926308	6003788	6080716	6154996	6434048	6523222	6610681	6695855	6778772	6860047	6939629
53 Distrito Federal	1176084	1209734	1249677	1289758	1329734	1369580	1409053	1447962	1486065	1523184	1559403	1601094	1641125	1673152	1705889	1737813	1819398	1874390	1920714	1967112	2051146	2097450	2145838	2189792	2233614	2333109	2383784	2434033	2557158	2606884	2570160	2609998	2648532	2789761	2852372	2914830	2977216	3039444	3101220	3162452
Total	118897612	121154159	123774229	126403352	129025577	131639272	134228492	136780739	139280140	141714953	144090756	146825475	148684120	151061253	153219855	155304628	156658740	159217925	161365824	163517097	169799170	172385776	174632932	176876251	179108134	184184074	186770613	189335191	189612814	191481045	190755799	192379287	193976530	201032714	202768562	204450649	206081432	207660929	209186802	210659013
Table 3.1 - Population in Brazil organized by federative unit between 1980 and 2019

## Sheet: Pop_M_FdUn
Table 3.2 - Brazilian male population by federative unit from 1980 to 2019
FdUn	1980	1981	1982	1983	1984	1985	1986	1987	1988	1989	1990	1991	1992	1993	1994	1995	1996	1997	1998	1999	2000	2001	2002	2003	2004	2005	2006	2007	2008	2009	2010	2011	2012	2013	2014	2015	2016	2017	2018	2019
11 Rondônia	259142	283799	314683	345704	376625	407435	437974	468052	497517	526243	554252	586495	592623	643046	668668	693687	631749	645609	656416	667203	708140	722789	735206	747814	760325	788782	803257	810647	759341	763746	795157	802288	809245	882422	892253	901750	910942	919834	928442	936767
12 Acre	154879	159452	164781	170108	175436	180744	186010	191189	196253	201200	206026	211574	217591	221658	226206	230651	243752	252010	258883	265770	280983	289462	295765	302641	309487	337434	345909	353638	342544	348081	368324	374767	380984	392157	398845	405421	411880	418217	424426	430498
13 Amazonas	721492	749622	781387	813245	845002	876681	908024	938956	969238	998743	1027535	1060665	1085942	1117997	1144230	1169768	1192057	1227483	1257306	1287178	1414367	1458354	1489092	1523774	1558318	1624254	1663698	1701882	1679431	1705589	1753179	1780520	1806905	1924196	1956917	1988977	2020370	2051035	2080888	2109919
14 Roraima	41113	48345	55682	63037	70377	77690	84933	92080	99080	105885	112541	120197	121497	133218	139129	144877	126484	130251	133437	136628	166037	172632	177551	182893	188227	200301	206469	217481	217046	222446	228859	233773	238514	250545	254954	259291	263544	267716	271803	275810
15 Pará	1722219	1783545	1856935	1930555	2003961	2077182	2149661	2221150	2291124	2359338	2425818	2502422	2554409	2378469	2432921	2486038	2780369	2851409	2911192	2971164	3132768	3208768	3265715	3327449	3388908	3528596	3599688	3668741	3704142	3759069	3821837	3876563	3946189	4051766	4102175	4150900	4197672	4242433	4285403	4326633
16 Amapá	87458	92381	97776	103175	108571	113952	119272	124523	129670	134671	139560	145187	153775	154898	159313	163625	190218	201460	210947	220441	239453	250362	259276	268475	277632	298460	309070	318873	307623	314324	335135	342552	349735	371063	378900	386668	394366	401984	409510	416954
17 Tocantins	0	0	0	0	0	0	0	0	0	453823	461749	470868	483916	497178	507719	516028	536332	552652	566344	580150	591807	605915	617083	628901	640506	666975	680501	688307	649780	654949	702424	711104	719575	751799	760475	768911	777108	785061	792774	800260
21 Maranhão	1989164	2026239	2069164	2112254	2155246	2198081	2240455	2282279	2323242	2363131	2402067	2446865	2473335	2524678	2560447	2595295	2583338	2619189	2649263	2679463	2812681	2851689	2887853	2922434	2957165	3036184	3076448	3115673	3137316	3168012	3261515	3296716	3330774	3368426	3393607	3417173	3438946	3458906	3477320	3494300
22 Piauí	1047973	1064992	1085037	1105142	1125188	1145194	1164957	1184473	1203589	1222217	1240372	1261278	1271556	1297263	1313939	1330234	1307942	1318939	1327862	1337047	1398290	1412796	1425047	1437510	1449878	1477913	1492149	1512818	1541645	1555097	1528422	1538876	1549052	1560426	1563741	1566411	1568477	1569996	1570989	1571507
23 Ceará	2570713	2615258	2663713	2712391	2760904	2809269	2857144	2904366	2950641	2995650	3039624	3090243	3131895	3178201	3218684	3258000	3308581	3362121	3406893	3451818	3628474	3685427	3737336	3787910	3838305	3952628	4010857	4068129	4125180	4172407	4120088	4157832	4194860	4306216	4335073	4362647	4388969	4414082	4438062	4460962
24 Rio Grande do Norte	925924	946447	970130	993921	1017673	1041305	1064734	1087825	1110478	1132472	1153999	1178718	1191512	1221139	1240713	1259620	1246344	1263670	1278252	1292827	1359953	1378812	1397134	1414402	1431541	1470462	1490246	1509460	1520440	1535585	1548887	1563699	1578176	1663325	1679773	1695769	1711338	1726496	1741256	1755619
25 Paraíba	1333619	1351217	1371154	1391165	1411143	1430998	1450702	1470104	1489159	1507698	1525730	1546557	1556154	1581334	1597313	1612982	1596362	1608775	1619008	1629419	1671978	1683868	1696500	1707875	1719213	1744807	1757941	1777687	1823996	1838123	1824379	1836088	1847730	1899995	1913103	1925643	1937644	1949130	1960114	1970613
26 Pernambuco	2966655	3004943	3049610	3094491	3139167	3183767	3227902	3271424	3314050	3355569	3396121	3442716	3466818	3523535	3560224	3595998	3561595	3594173	3621452	3648860	3826657	3869994	3906948	3944176	3981380	4065743	4108668	4159898	4229628	4266933	4230681	4263786	4295664	4465391	4496904	4527492	4557074	4585665	4613391	4640259
27 Alagoas	969918	991301	1015514	1039811	1064018	1088194	1112123	1135705	1158791	1181279	1203242	1228503	1239060	1272247	1292300	1311814	1281346	1295481	1307240	1319050	1378942	1395229	1410193	1424635	1439087	1471838	1488550	1506618	1528489	1542424	1511767	1522761	1533348	1610142	1618099	1625464	1632243	1638437	1644085	1649239
28 Sergipe	556850	570753	587049	603425	619741	636011	652126	667995	683551	698700	713500	730505	742206	759605	772917	785879	792248	808421	821963	835560	874906	891033	905129	919140	933112	964839	981017	996802	979347	989186	1005041	1015505	1025630	1075419	1086100	1096501	1106632	1116504	1126124	1135506
29 Bahia	4661482	4764745	4876407	4988325	5100002	5211272	5321486	5430163	5536636	5640321	5741488	5857907	5916523	6059315	6151380	6240890	6166892	6248778	6317614	6386662	6462033	6532532	6585614	6642997	6697599	6825776	6891674	6971854	7175492	7242295	6878266	6917470	6955072	7457058	7488412	7517370	7543808	7567839	7589738	7609558
31 Minas Gerais	6664773	6755166	6862289	6969541	7076592	7183338	7289078	7393301	7495252	7594714	7691818	7803384	7886287	8001595	8092083	8180304	8245885	8360648	8456995	8553970	8851587	8968090	9074834	9178695	9281742	9515902	9635295	9752185	9817207	9906976	9641877	9706199	9768783	10240897	10309807	10375827	10438471	10497782	10554241	10607817
32 Espírito Santo	1018467	1041680	1067804	1094011	1120133	1146187	1172004	1197455	1222351	1246605	1270294	1297557	1314459	1346306	1368513	1390196	1392465	1417462	1438524	1459649	1534806	1563352	1586421	1610367	1634186	1688391	1715996	1739312	1705782	1721590	1731218	1746982	1762268	1917005	1939322	1961239	1982619	2003431	2023787	2043669
33 Rio de Janeiro	5516929	5573313	5635002	5696890	5758605	5820136	5881133	5941178	5999974	6057327	6113235	6177601	6222388	6302941	6359396	6414456	6427014	6499912	6561241	6622667	6900335	6981562	7061877	7136931	7211674	7381430	7467871	7531335	7594357	7657302	7625679	7684746	7741923	7926918	7971268	8014276	8056070	8096561	8135487	8172784
35 São Paulo	12514416	12759052	13050479	13342851	13634394	13925149	14213096	14496943	14774869	15045654	15309871	15613989	15826117	16166701	16416801	16660158	16755141	17069303	17332949	17597390	18139363	18434965	18704465	18967018	19228390	19822017	20124375	20312547	19977657	20145016	20077873	20236632	20390946	21499406	21682662	21861057	22035880	22207057	22373118	22533829
41 Paraná	3848798	3878736	3912399	3946120	3979700	4013273	4046251	4079026	4111028	4142249	4172749	4207814	4254431	4275255	4306727	4337496	4466747	4534611	4591608	4648870	4737420	4802001	4852754	4906283	4959606	5080794	5142357	5193415	5230521	5275699	5130994	5164246	5196075	5440253	5479284	5516825	5553552	5589527	5624080	5657212
42 Santa Catarina	1829073	1865315	1907262	1949271	1991180	2032978	2074316	2115171	2155060	2194017	2232018	2275714	2304651	2352989	2388440	2422829	2435140	2476605	2511210	2546080	2669311	2714845	2754074	2793410	2832694	2921862	2967207	3006674	3007979	3039623	3100360	3134328	3167105	3326651	3373373	3419646	3465566	3511090	3556037	3600374
43 Rio Grande do Sul	3849331	3905701	3965954	4026367	4086661	4146834	4206322	4265022	4322541	4378492	4433057	4496045	4541100	4610411	4662213	4712792	4730128	4792781	4844118	4895369	4994719	5054537	5102733	5153070	5203028	5316383	5374261	5426874	5317050	5344865	5205057	5224336	5242658	5480473	5500560	5519393	5537156	5553856	5569316	5583499
50 Mato Grosso do Sul	705686	720515	738746	757019	775255	793427	811441	829189	846563	863495	880022	899035	911006	933838	949836	965458	966437	984668	1000081	1015531	1040024	1056462	1071236	1085733	1100124	1132886	1149589	1162259	1164731	1176376	1219928	1234178	1247900	1298691	1314399	1329695	1344770	1359647	1374131	1388206
51 Mato Grosso	593571	630065	672825	715768	758602	801253	843523	885213	926041	965800	1004561	1049228	1066937	1119613	1163223	1197832	1150373	1177433	1200178	1223067	1287187	1316297	1339146	1363316	1387302	1441927	1469723	1484869	1509033	1530003	1549536	1570478	1590832	1630897	1651295	1671102	1690337	1709023	1727143	1744689
52 Goiás	1962528	1619755	1660157	1700634	1741022	1781312	1821221	1860548	1898989	1936551	1973126	2015505	2058634	2091336	2126034	2160032	2254072	2316119	2368047	2420181	2492438	2548560	2595150	2642873	2690373	2798175	2853070	2891164	2892021	2929849	2981627	3019781	3056587	3220104	3264754	3308488	3350997	3392300	3432732	3472268
53 Distrito Federal	573420	588788	607136	625545	643907	662210	680339	698214	715715	732763	749401	768550	787648	803139	818853	834178	872747	899128	921348	943605	981356	1003511	1026661	1047691	1068656	1116260	1140506	1162969	1221534	1245036	1228880	1247926	1266352	1325217	1353452	1381586	1409671	1437665	1465432	1492930
Total	59085593	60176297	61433015	62693475	63950567	65204074	66445056	67668900	68867078	70034607	71173776	72485122	73372470	74567905	75638222	76671117	77241758	78509091	79570371	80635619	83576015	84853844	85960793	87068413	88168458	90671019	91946392	93042111	93159312	94050601	93406990	94204132	94992882	99336858	100159507	100955522	101726102	102471274	103189829	103881681
Table 3.2 - Male population in Brazil organized by federative unit between 1980 and 2019

[truncated: 39 more sheets: Pop_F_FdUn, Pop_FdUn_00-19, Pop_FdUn_20-29, Pop_FdUn_30-39, Pop_FdUn_40-49, Pop_FdUn_50-59, Pop_FdUn_60-69, Pop_FdUn_70-79, Pop_FdUn_80-00, IHD_Deaths_FdUn_00-19, IHD_Deaths_FdUn_20-29, IHD_Deaths_FdUn_30-39, IHD_Deaths_FdUn_40-49, IHD_Deaths_FdUn_50-59, IHD_Deaths_FdUn_60-69, IHD_Deaths_FdUn_70-79, IHD_Deaths_FdUn_80-00, IHD_CR_FdUn, IHD_CR_FdUn_M, IHD_CR_FdUn_F …]
